# Supplementary material for: Emotional and informational social support from health visitors and breastfeeding outcomes in the UK
Source: Int Breastfeed J. 2023 Mar 7;18:14. doi: 10.1186/s13006-023-00551-7 (PMC9990566; doi:10.1186/s13006-023-00551-7)
Supplement: Supplementary file 2 — Additional file 2. [file 13006_2023_551_MOESM2_ESM.xlsx]

## Sheet: enjoyable
Enjoyable - ref is infonot/emotional not										enjoyable - ref is info help/emo not
Deviance	Residuals:									Deviance	Residuals:
	Min			1Q	Median	3Q	Max				Min	1Q	Median	3Q	Max
-2.0407	-1.3134			0.8261	0.9335	1.1697				-2.0407	-1.3134	0.8261	0.9335	1.1697
Coefficients:										Coefficients:
	Estimate	OR	actual	SE	z	p	2.5	97.5			Estimate	OR	actual	SE	z	p	2.5	97.5
(Intercept)	0.465139	1.59224	1.59224	0.705765	0.659	0.50986	0.400513	6.40563		(Intercept)	0.989437	2.68972	2.68972	0.744873	1.328	0.18407	0.630392	11.7624
infohelp - emo not	0.524298	1.68927	1.68927	0.333323	1.573	0.11573	0.890274	3.30893		infonot - emo nott	-0.524298	0.591971	0.591971	0.333323	-1.573	0.11573	0.302212	1.12325
emohelp - info not	1.41454	4.11461	4.11461	0.470953	3.004	0.00267	1.74327	11.3832		emohelp - info help	-0.158379	0.853527	0.853527	0.318699	-0.497	0.61922	0.447622	1.57195
mothbf2	-0.147284	0.863049	0.863049	0.10361	-1.422	0.15516	0.70485	1.05862		mothbf2	-0.147284	0.863049	0.863049	0.10361	-1.422	0.15516	0.70485	1.05862
multi	0.221124	1.24748	1.24748	0.194214	1.139	0.25489	0.854315	1.83077		multi	0.221124	1.24748	1.24748	0.194214	1.139	0.25489	0.854315	1.83077
mumage	-0.0001399	0.99986	0.99986	0.0213307	-0.007	0.99477	0.95873	1.04251		mumage	-0.0001399	0.99986	0.99986	0.0213307	-0.007	0.99477	0.95873	1.04251
infohelp:emohelp	-1.57292	0.207438	0.350419	0.568806	-2.765	0.00569	0.0633662	0.601926		infonot:emohelp	1.57292	4.82072	2.85372	0.568806	2.765	0.00569	1.66133	15.7813
enjoyable - ref is info help/emohelp										enjoyable - ref is info not/emo help
Deviance	Residuals:									Deviance	Residuals:
	Min	1Q	Median	3Q	Max						Min	1Q	Median	3Q	Max
-2.0407	-1.3134	0.8261	0.9335	1.1697						-2.0407	-1.3134	0.8261	0.9335	1.1697
Coefficients:										Coefficients:
	Estimate	OR	actual	SE	z	p	2.5	97.5			Estimate	OR	actual	SE	z	p	2.5	97.5
(Intercept)	0.831059	2.29575	2.29575	0.703393	1.181	0.2374	0.581781	9.21721		(Intercept)	1.87968	6.55143	6.55143	0.821445	2.288	0.02212	1.34715	34.1424
infonot - emo help	1.04863	2.85372	2.85372	0.461341	2.273	0.02303	1.23557	7.77474		infohelp - emo help	-1.04863	0.350419	0.350419	0.461341	-2.273	0.02303	0.128622	0.809345
emonot - info help	0.158379	1.17161	1.17161	0.318699	0.497	0.61922	0.636153	2.23403		emonot - info not	-1.41454	0.243036	0.243036	0.470953	-3.004	0.00267	0.087849	0.573635
mothbf2	-0.147284	0.863049	0.863049	0.10361	-1.422	0.15516	0.70485	1.05862		mothbf2	-0.147284	0.863049	0.863049	0.10361	-1.422	0.15516	0.70485	1.05862
multi	0.221124	1.24748	1.24748	0.194214	1.139	0.25489	0.854315	1.83077		multi	0.221124	1.24748	1.24748	0.194214	1.139	0.25489	0.854315	1.83077
mumage	-0.0001399	0.99986	0.99986	0.0213307	-0.007	0.99477	0.95873	1.04251		mumage	-0.0001399	0.99986	0.99986	0.0213307	-0.007	0.99477	0.95873	1.04251
infonot:emonot	-1.57292	0.207438	0.591971	0.568806	-2.765	0.00569	0.0633662	0.601926		infohelp:emonot	1.57292	4.82072	1.68927	0.568806	2.765	0.00569	1.66133	15.7813
	Predicted probabilities
	info	emo	fit	se	lower	upper		So the predicted probability of finding BF enjoyable is similar when info is helpful, regardless of emotional support, at 0.6645 - 0.6989
	help	help	0.664516	0.0279272	0.607773	0.716875		but when infomrational support is unhelpful then emotional support is much more important as someone who received helpful emotional support
	not	help	0.849682	0.0567022	0.703076	0.931005		and unhelpfuk informtional support ithe then predicted probaility of finding BF enjoyable is 0.8496
	help	not	0.698858	0.0617739	0.56625	0.804893		If both are unhelpful then have the lowest probability of finding helpful.
	not	not	0.578731	0.0383605	0.502295	0.651571
																	chech with four level variable - ref - emo/info both not helpfukl
																	Deviance	Residuals:
																		Min	1Q	Median	3Q	Max
																	-2.0407	-1.3134	0.8261	0.9335	1.1697
																	Coefficients:
																		Estimate	OR	SE	z	p	2.5	97.5
																	(Intercept)	0.465139	1.59224	0.705765	0.659	0.50986	0.400513	6.40563
																	compemoonly	1.41454	4.11461	0.470953	3.004	0.00267	1.74327	11.3832
																	comphelp	0.36592	1.44184	0.201288	1.818	0.06908	0.971234	2.13975
																	compinfoonly	0.524298	1.68927	0.333323	1.573	0.11573	0.890274	3.30893
																	mothbf2	-0.147284	0.863049	0.10361	-1.422	0.15516	0.70485	1.05862
																	multi	0.221124	1.24748	0.194214	1.139	0.25489	0.854315	1.83077
																	mumage	-0.0001399	0.99986	0.0213307	-0.007	0.99477	0.95873	1.04251
Emotional only model										Info only model
Deviance	Residuals:									Deviance	Residuals:
	Min	1Q	Median	3Q	Max						Min	1Q	Median	3Q	Max
-1.6211	-1.366	0.8693	0.9193	1.112						-1.5872	-1.4053	0.8791	0.9157	1.0734
Coefficients:										Coefficients:
	OR	SE	z	p	2.5	97.5					OR	SE	z	p	2.5	97.5
(Intercept)	0.602017	0.697254	0.863	0.3879	0.467325	7.2283				(Intercept)	0.668456	0.699122	0.956	0.339	0.497928	7.75696
emohelp	0.344042	0.182367	1.887	0.0592	0.986366	2.01731				infohelp	0.172086	0.185247	0.929	0.353	0.825082	1.70676
mothbf2	-0.134818	0.102615	-1.314	0.1889	0.715203	1.06996				mothbf2	-0.135546	0.102372	-1.324	0.185	0.715022	1.06867
multi	0.221421	0.192246	1.152	0.2494	0.857892	1.82427				multi	0.229909	0.192208	1.196	0.232	0.865311	1.83976
mumage	-0.001132	0.021148	-0.054	0.9573	0.958129	1.04111				mumage	-0.000327	0.021106	-0.015	0.988	0.958977	1.04186
(Dispersion	parameter	for	binomial	family	taken	to	be	1)			Null	deviance:	709.05	on	549	degrees	of	freedom
										Residual	deviance:	705.3	on	545	degrees	of	freedom
	Null	deviance:	709.05	on	549	degrees	of	freedom			(16	observations	deleted	due	to	missingness)
Residual	deviance:	702.61	on	545	degrees	of	freedom			AIC:	715.3
	(16	observations	deleted	due	to	missingness)
AIC:	712.61									Number	of	Fisher	Scoring	iterations:	4
Number	of	Fisher	Scoring	iterations:	4					>	exp(confint(fit))
Emotional and info non-interaction model
Deviance	Residuals:
	Min	1Q	Median	3Q	Max
-1.6515	-1.3754	0.8709	0.9336	1.1348
Coefficients:
	OR	SE	z	p	2.5	97.5
(Intercept)	0.625634	0.700305	0.893	0.3717	0.475603	7.44448
infohelp	-0.086541	0.241788	-0.358	0.7204	0.568665	1.47015
emohelp	0.398437	0.237449	1.678	0.0933	0.935553	2.37799
mothbf2	-0.134001	0.102656	-1.305	0.1918	0.715733	1.07093
multi	0.215526	0.192954	1.117	0.264	0.851626	1.816
mumage	-0.001162	0.021148	-0.055	0.9562	0.958101	1.04108
(Dispersion	parameter	for	binomial	family	taken	to	be	1)
	Null	deviance:	709.05	on	549	degrees	of	freedom
Residual	deviance:	702.48	on	544	degrees	of	freedom
	(16	observations	deleted	due	to	missingness)
AIC:	714.48
Number	of	Fisher	Scoring	iterations:	4

## Sheet: rewarding
rewarding - ref is infonot/emotional not										rewarding - ref is info help/emo not
Deviance	Residuals:									Deviance	Residuals:
	Min	1Q	Median	3Q	Max						Min	1Q	Median	3Q	Max
	-1.8154	-1.3794	0.7587	0.8948	1.166						-1.8154	-1.3794	0.7587	0.8948	1.166
Coefficients:										Coefficients:
	Estimate	OR	actual	SE	z	p	2.5	97.5			Estimate	OR	actual	SE	z	p	2.5	97.5
(Intercept)	0.16468	1.17902	1.17902	0.72093	0.228	0.8193	0.287283	4.87721		(Intercept)	0.37639	1.45702	1.45702	0.75502	0.499	0.6181	0.332939	6.46693
infohelp - emo not	0.21172	1.2358	1.2358	0.32807	0.645	0.5187	0.655419	2.38443		infonot - emo nott	-0.21172	0.809191	0.809191	0.32807	-0.645	0.5187	0.419387	1.52574
emohelp - info not	0.50636	1.65924	1.65924	0.39085	1.296	0.1951	0.789683	3.70046		emohelp - info help	0.35067	1.42002	1.42002	0.31556	1.111	0.2664	0.753465	2.61123
mothbf2	-0.20906	0.811347	0.811347	0.10505	-1.99	0.0466	0.660834	0.998174		mothbf2	-0.20906	0.811347	0.811347	0.10505	-1.99	0.0466	0.660834	0.998174
multi	0.11849	1.1258	1.1258	0.19926	0.595	0.5521	0.763379	1.66882		multi	0.11849	1.1258	1.1258	0.19926	0.595	0.5521	0.763379	1.66882
mumage	0.01813	1.0183	1.0183	0.02179	0.832	0.4054	0.975642	1.06281		mumage	0.01813	1.0183	1.0183	0.02179	0.832	0.4054	0.975642	1.06281
infohelp:emohelp	-0.15568	0.855833	1.05764	0.50234	-0.31	0.7566	0.311242	2.24709		infonot:emohelp	0.15568	1.16845	0.945501	0.50234	0.31	0.7566	0.44502	3.21293
(Dispersion	parameter	for	binomial	family	taken	to	be	1)		(Dispersion	parameter	for	binomial	family	taken	to	be	1)
	Null	deviance:	680.21	on	549	degrees	of	freedom			Null	deviance:	680.21	on	549	degrees	of	freedom
Residual	deviance:	667.67	on	543	degrees	of	freedom			Residual	deviance:	667.67	on	543	degrees	of	freedom
	(16	observations	deleted	due	to	missingness)					(16	observations	deleted	due	to	missingness)
AIC:	681.67									AIC:	681.67
Number	of	Fisher	Scoring	iterations:	4					Number	of	Fisher	Scoring	iterations:	4
rewarding - ref is info help/emohelp										rewarding - ref is info not/emo help
Deviance	Residuals:									Deviance	Residuals:
	Min	1Q	Median	3Q	Max						Min	1Q	Median	3Q	Max
-1.8154	-1.3794	0.7587	0.8948	1.166						-1.8154	-1.3794	0.7587	0.8948	1.166
Coefficients:										Coefficients:
	Estimate	OR	actual	SE	z	p	2.5	97.5			Estimate	OR	actual	SE	z	p	2.5	97.5
(Intercept)	0.72707	2.06901	2.06901	0.71905	1.011	0.3119	0.508105	8.56115		(Intercept)	0.67103	1.95625	1.95625	0.7905	0.849	0.396	0.418632	9.34739
infonot - emo help	-0.05604	0.945501	0.945501	0.38136	-0.147	0.8832	0.458894	2.07323		infohelp - emo help	0.05604	1.05764	1.05764	0.38136	0.147	0.8832	0.482339	2.17915
emonot - info help	-0.35067	0.704216	0.704216	0.31556	-1.111	0.2664	0.382962	1.3272		emonot - info not	-0.50636	0.602685	0.602685	0.39085	-1.296	0.1951	0.270237	1.26633
mothbf2	-0.20906	0.811347	0.811347	0.10505	-1.99	0.0466	0.660834	0.998174		mothbf2	-0.20906	0.811347	0.811347	0.10505	-1.99	0.0466	0.660834	0.998174
multi	0.11849	1.1258	1.1258	0.19926	0.595	0.5521	0.763379	1.66882		multi	0.11849	1.1258	1.1258	0.19926	0.595	0.5521	0.763379	1.66882
mumage	0.01813	1.0183	1.0183	0.02179	0.832	0.4054	0.975642	1.06281		mumage	0.01813	1.0183	1.0183	0.02179	0.832	0.4054	0.975642	1.06281
infonot:emonot	-0.15568	0.855833	0.809191	0.50234	-0.31	0.7566	0.311242	2.24709		infohelp:emohelp	0.15568	1.16845	1.2358	0.50234	0.31	0.7566	0.44502	3.21293
(Dispersion	parameter	for	binomial	family	taken	to	be	1)		(Dispersion	parameter	for	binomial	family	taken	to	be	1)														’	1
	Null	deviance:	680.21	on	549	degrees	of	freedom			Null	deviance:	680.21	on	549	degrees	of	freedom
Residual	deviance:	667.67	on	543	degrees	of	freedom			Residual	deviance:	667.67	on	543	degrees	of	freedom
	(16	observations	deleted	due	to	missingness)					(16	observations	deleted	due	to	missingness)
AIC:	681.67									AIC:	681.67
Number	of	Fisher	Scoring	iterations:	4					Number	of	Fisher	Scoring	iterations:	4
		Predicted probabilities								there is no significant differences between terms here.
		info	emo	fit	se	lower	upper			if both are helpful then the predicted probablity of reporting rewarding was 0.7377
		not	not	0.615748	0.0378573	0.539403	0.686787			if both are unhelpful then 0.6157 which is the lowest
		help	not	0.664466	0.063806	0.530547	0.77629
		not	help	0.726691	0.0708706	0.569184	0.842543			the effect of emotional support is stronger ( not = 0.6644) than info (not = 0.7266) but don’t differ singificantly
		help	help	0.737677	0.026044	0.683552	0.785451
																			check with four level variable - ref - emo/info both not helpful
																			Deviance	Residuals:
																				Min	1Q	Median	3Q	Max
																				-1.8154	-1.3794	0.7587	0.8948	1.166
																			Coefficients:
																				Estimate	OR	SE	z	p	2.5	97.5
																			(Intercept)	0.16468	1.17902	0.72093	0.228	0.81932	0.287283	4.87721
																			compemoonly	0.50636	1.65924	0.39085	1.296	0.19514	0.789683	3.70046
																			comphelp	0.56239	1.75486	0.20921	2.688	0.00719	1.16414	2.64616
																			compinfoonly	0.21172	1.2358	0.32807	0.645	0.5187	0.655419	2.38443
																			mothbf2	-0.20906	0.811347	0.10505	-1.99	0.04659	0.660834	0.998174
																			multi	0.11849	1.1258	0.19926	0.595	0.5521	0.763379	1.66882
																			mumage	0.01813	1.0183	0.02179	0.832	0.40541	0.975642	1.06281
																			(Dispersion	parameter	for	binomial	family	taken	to	be
																				1)
																				Null	deviance:	680.21	on	549	DF
																			Residual	deviance:	667.67	on	543	degrees	of	freedom
																				(16	observations	deleted	due	to	missingness)
																			AIC:	681.67
Emotional only model										Info only model
Deviance	Residuals:									Deviance	Residuals:
	Min	1Q	Median	3Q	Max						Min	1Q	Median	3Q	Max
-1.8076	-1.359	0.7603	0.8922	1.1555						-1.7961	-1.4159	0.7743	0.884	1.1707
Coefficients:										Coefficients:
	OR	SE	z	p	2.5	97.5					OR	SE	z	p	2.5	97.5
(Intercept)	0.22156	0.71507	0.31	0.75668	0.307701	5.10567				(Intercept)	0.22795	0.71753	0.318	0.7507	0.308311	5.16416
emohelp	0.50351	0.18771	2.682	0.00731	1.1453	2.3922				infohelp	0.41146	0.18992	2.166	0.0303	1.03927	2.18978
mothbf2	-0.20617	0.10489	-1.966	0.04934	0.662988	1.00076				mothbf2	-0.20857	0.10465	-1.993	0.0463	0.661692	0.997895
multi	0.10789	0.1984	0.544	0.58658	0.756563	1.64834				multi	0.13287	0.19844	0.67	0.5031	0.775771	1.69042
mumage	0.01795	0.02177	0.825	0.40955	0.975511	1.06258				mumage	0.0188	0.02175	0.864	0.3874	0.976373	1.06343
(Dispersion	parameter	for	binomial	family	taken	to	be	1)		(Dispersion	parameter	for	binomial	family	taken	to	be	1)
	Null	deviance:	680.21	on	549	degrees	of	freedom			Null	deviance:	680.21	on	549	degrees	of	freedom
Residual	deviance:	668.11	on	545	degrees	of	freedom			Residual	deviance:	670.63	on	545	degrees	of	freedom
	(16	observations	deleted	due	to	missingness)					(16	observations	deleted	due	to	missingness)
AIC:	678.11									AIC:	680.63
Number	of	Fisher	Scoring	iterations:	4					Number	of	Fisher	Scoring	iterations:	4
Emotional and info noninteraction model
Deviance	Residuals:
	Min	1Q	Median	3Q	Max
-1.8193	-1.378	0.7552	0.8955	1.158
Coefficients:
	OR	SE	z	p	2.5	97.5
(Intercept)	0.1828	0.71865	0.254	0.7992	0.293843	4.94418
infohelp	0.1452	0.24684	0.588	0.5564	0.710913	1.87463
emohelp	0.4124	0.2434	1.694	0.0902	0.93657	2.43673
mothbf2	-0.20766	0.10495	-1.979	0.0479	0.66191	0.999386
multi	0.1182	0.19926	0.593	0.553	0.763165	1.66835
mumage	0.018	0.02178	0.826	0.4086	0.97553	1.06266
(Dispersion	parameter	for	binomial	family	taken	to	be	1)
	Null	deviance:	680.21	on	549	degrees	of	freedom
Residual	deviance:	667.77	on	544	degrees	of	freedom
	(16	observations	deleted	due	to	missingness)
AIC:	679.77
Number	of	Fisher	Scoring	iterations:	4

## Sheet: stress
stress - ref is infonot/emotional not										stress - ref is info help/emo not
Deviance	Residuals:									Deviance	Residuals:
	Min	1Q	Median	3Q	Max						Min	1Q	Median	3Q	Max
-1.4345	-1.1886	-0.8595	1.146	1.5529						-1.4345	-1.1886	-0.8595	1.146	1.5529
Coefficients:										Coefficients:
	Estimate	OR	actual	SE	z	p	2.5	97.5			Estimate	OR	actual	SE	z	p	2.5	97.5
(Intercept)	0.342145	1.40796	1.40796	0.681745	0.502	0.616	0.37011	5.38599		(Intercept)	0.14322	1.15398	1.15398	0.714713	0.2	0.841	0.28389	4.70582
infohelp - emo not	-0.198925	0.819611	0.819611	0.318042	-0.625	0.532	0.437485	1.52818		infonot - emo nott	0.198925	1.22009	1.22009	0.318042	0.625	0.532	0.654373	2.28579
emohelp - info not	-0.132095	0.876258	0.876258	0.361931	-0.365	0.715	0.427465	1.77921		emohelp - info help	0.039715	1.04051	1.04051	0.300614	0.132	0.895	0.577215	1.88424
mothbf2	0.163898	1.17809	1.17809	0.10096	1.623	0.105	0.966938	1.43713		mothbf2	0.163898	1.17809	1.17809	0.10096	1.623	0.105	0.966938	1.43713
multi	-0.812035	0.443954	0.443954	0.187213	-4.337	1.44e-05	0.306537	0.639014		multi	-0.812035	0.443954	0.443954	0.187213	-4.337	1.44e-05	0.306537	0.639014
mumage	-0.009156	0.990886	0.990886	0.0205	-0.447	0.655	0.951736	1.03154		mumage	-0.009156	0.990886	0.990886	0.0205	-0.447	0.655	0.951736	1.03154
infohelp:emohelp	0.17181	1.18745	0.973249	0.470378	0.365	0.715	0.473121	3.00449		infonot:emohelp	-0.17181	0.842139	1.02749	0.470378	-0.365	0.715	0.332835	2.11362
(Dispersion	parameter	for	binomial	family	taken	to	be	1)		(Dispersion	parameter	for	binomial	family	taken	to	be	1)
	Null	deviance:	760.6	on	549	degrees	of	freedom			Null	deviance:	760.6	on	549	degrees	of	freedom
Residual	deviance:	737.01	on	543	degrees	of	freedom			Residual	deviance:	737.01	on	543	degrees	of	freedom
	(16	observations	deleted	due	to	missingness)					(16	observations	deleted	due	to	missingness)
AIC:	751.01									AIC:	751.01
Number	of	Fisher	Scoring	iterations:	4					Number	of	Fisher	Scoring	iterations:	4
stress - ref is info help/emohelp										stress - ref is info not/emo help
Deviance	Residuals:									Deviance	Residuals:
	Min	1Q	Median	3Q	Max						Min	1Q	Median	3Q	Max
-1.4345	-1.1886	-0.8595	1.146	1.5529						-1.4345	-1.1886	-0.8595	1.146	1.5529
Coefficients:										Coefficients:
	Estimate	OR	actual	SE	z	p	2.5	97.5			Estimate	OR	actual	SE	z	p	2.5	97.5
(Intercept)	0.182935	1.20074	1.20074	0.677289	0.27	0.787	0.317917	4.5458		(Intercept)	0.210049	1.23374	1.23374	0.743163	0.283	0.777	0.287018	5.31612
infonot - emo help	0.027115	1.02749	1.02749	0.347683	0.078	0.938	0.515199	2.02961		infohelp - emo help	-0.027115	0.973249	0.973249	0.347683	-0.078	0.938	0.492706	1.941
emonot - info help	-0.039715	0.961063	0.961063	0.300614	-0.132	0.895	0.530717	1.73246		emonot - info not	0.132095	1.14122	1.14122	0.361931	0.365	0.715	0.562048	2.33937
mothbf2	0.163898	1.17809	1.17809	0.10096	1.623	0.105	0.966938	1.43713		mothbf2	0.163898	1.17809	1.17809	0.10096	1.623	0.105	0.966938	1.43713
multi	-0.812035	0.443954	0.443954	0.187213	-4.337	1.44e-05	0.306537	0.639014		multi	-0.812035	0.443954	0.443954	0.187213	-4.337	1.44e-05	0.306537	0.639014
mumage	-0.009156	0.990886	0.990886	0.0205	-0.447	0.655	0.951736	1.03154		mumage	-0.009156	0.990886	0.990886	0.0205	-0.447	0.655	0.951736	1.03154
infonot:emonot	0.17181	1.18745	1.22009	0.470378	0.365	0.715	0.473121	3.00449		infohelp:emonot	-0.17181	0.842139	0.819611	0.470378	-0.365	0.715	0.332835	2.11362
(Dispersion	parameter	for	binomial	family	taken	to	be	1)		(Dispersion	parameter	for	binomial	family	taken	to	be	1)
	Null	deviance:	760.6	on	549	degrees	of	freedom			Null	deviance:	760.6	on	549	degrees	of	freedom
Residual	deviance:	737.01	on	543	degrees	of	freedom			Residual	deviance:	737.01	on	543	degrees	of	freedom
	(16	observations	deleted	due	to	missingness)					(16	observations	deleted	due	to	missingness)
AIC:	751.01									AIC:	751.01
Number	of	Fisher	Scoring	iterations:	4					Number	of	Fisher	Scoring	iterations:	4
		Predicted probabilities
		info	emo	fit	se	lower	upper												check with four level variable - ref - emo/info both not helpful
		not	help	0.464242	0.081002	0.313978	0.621291												Deviance	Residuals:
		help	help	0.457505	0.0300447	0.399475	0.516711													Min	1Q	Median	3Q	Max
		not	not	0.497204	0.0395153	0.420436	0.574106												-1.4345	-1.1886	-0.8595	1.146	1.5529
		help	not	0.447666	0.0681546	0.320746	0.581792
																			Coefficients:
																				Estimate	OR	SE	z	p	2.5	97.5
		no differences apparent between terms.																	(Intercept)	0.342145	1.40796	0.681745	0.502	0.616	0.37011	5.38599
		highest probability is assoicated with both not/not (0.497) but they are all																	compemoonly	-0.132095	0.876258	0.361931	-0.365	0.715	0.427465	1.77921
		varying around 50% showing no effect																	comphelp	-0.15921	0.852817	0.199235	-0.799	0.424	0.576637	1.26015
																			compinfoonly	-0.198925	0.819611	0.318042	-0.625	0.532	0.437485	1.52818
																			mothbf2	0.163898	1.17809	0.10096	1.623	0.105	0.966938	1.43713
																			multi	-0.812035	0.443954	0.187213	-4.337	1.44e-05	0.306537	0.639014
																			mumage	-0.009156	0.990886	0.0205	-0.447	0.655	0.951736	1.03154
																			---
																			(Dispersion	parameter	for	binomial	family	taken	to	be
																				Null	deviance:	760.6	on	549	degrees	of
																			Residual	deviance:	737.01	on	543	degrees	of	freedom
																				(16	observations	deleted	due	to	missingness)
																			AIC:	751.01
																			Number	of	Fisher	Scoring	iterations:	4
Emotional only model										Info only model
Deviance	Residuals:									Deviance	Residuals:
	Min	1Q	Median	3Q	Max						Min	1Q	Median	3Q	Max
-1.4169	-1.1923	-0.8658	1.1344	1.5474						-1.4428	-1.1863	-0.8628	1.1416	1.5555
Coefficients:										Coefficients:
	OR	SE	z	p	2.5	97.5					OR	SE	z	p	2.5	97.5
(Intercept)	0.288126	0.676093	0.426	0.67	0.354485	5.04611				(Intercept)	0.318281	0.678833	0.469	0.639	0.363391	5.22807
emohelp	-0.106301	0.177735	-0.598	0.55	0.63442	1.27405				infohelp	-0.140393	0.180654	-0.777	0.437	0.609439	1.23805
mothbf2	0.16136	0.100806	1.601	0.109	0.964755	1.43302				mothbf2	0.162635	0.100858	1.613	0.107	0.965895	1.435
multi	-0.803002	0.186363	-4.309	1.64e-05	0.30986	0.643784				multi	-0.812646	0.186994	-4.346	1.39e-05	0.306478	0.63834
mumage	-0.008998	0.020492	-0.439	0.661	0.951897	1.03168				mumage	-0.009132	0.020488	-0.446	0.656	0.951779	1.03154
(Dispersion	parameter	for	binomial	family	taken	to	be	1)		(Dispersion	parameter	for	binomial	family	taken	to	be	1)
	Null	deviance:	760.6	on	549	degrees	of	freedom			Null	deviance:	760.6	on	549	degrees	of	freedom
Residual	deviance:	737.4	on	545	degrees	of	freedom			Residual	deviance:	737.16	on	545	degrees	of	freedom
	(16	observations	deleted	due	to	missingness)					(16	observations	deleted	due	to	missingness)
AIC:	747.4									AIC:	747.16
Number	of	Fisher	Scoring	iterations:	4					Number	of	Fisher	Scoring	iterations:	4
Emotional and info noninteraction model
Deviance	Residuals:
	Min	1Q	Median	3Q	Max
-1.4312	-1.1842	-0.8647	1.1401	1.5571
Coefficients:
	OR	SE	z	p	2.5	97.5
(Intercept)	0.321759	0.679404	0.474	0.636	0.364284	5.25292
infohelp	-0.120619	0.234727	-0.514	0.607	0.558792	1.40524
emohelp	-0.030475	0.230978	-0.132	0.895	0.616284	1.5272
mothbf2	0.162465	0.100858	1.611	0.107	0.965731	1.43476
multi	-0.811475	0.187204	-4.335	1.46e-05	0.306713	0.639358
mumage	-0.009065	0.020497	-0.442	0.658	0.951828	1.03162
(Dispersion	parameter	for	binomial	family	taken	to	be	1)
	Null	deviance:	760.6	on	549	degrees	of	freedom
Residual	deviance:	737.14	on	544	degrees	of	freedom
	(16	observations	deleted	due	to	missingness)
AIC:	749.14
Number	of	Fisher	Scoring	iterations:	4

## Sheet: bonding
bonding - ref is infonot/emotional not										bonding - ref is info help/emo not
Deviance	Residuals:									Deviance	Residuals:
	Min	1Q	Median	3Q	Max						Min	1Q	Median	3Q	Max
-2.1156	-1.3999	0.7359	0.8085	1.0086						-2.1156	-1.3999	0.7359	0.8085	1.0086
Coefficients:										Coefficients:
	Estimate	OR	actual	SE	z	p	2.5	97.5			Estimate	OR	actual	SE	z	p	2.5	97.5
(Intercept)	0.33352	1.39587	1.39587	0.75407	0.442	0.6583	0.31977	6.18481		(Intercept)	0.74709	2.11085	2.11085	0.7963	0.938	0.3481	0.448095	10.2384
infohelp - emo not	0.41356	1.51219	1.51219	0.36096	1.146	0.2519	0.761087	3.16194		infonot - emo nott	-0.41356	0.661292	0.661292	0.36096	-1.146	0.2519	0.316261	1.31391
emohelp - info not	1.16471	3.20499	3.20499	0.50796	2.293	0.0219	1.28225	9.77162		emohelp - info help	-0.1231	0.884175	0.884175	0.34671	-0.355	0.7225	0.433553	1.70411
mothbf2	-0.14682	0.863449	0.863449	0.1106	-1.327	0.1844	0.696373	1.0752		mothbf2	-0.14682	0.863449	0.863449	0.1106	-1.327	0.1844	0.696373	1.0752
multi	0.04856	1.04976	1.04976	0.20862	0.233	0.8159	0.699101	1.5858		multi	0.04856	1.04976	1.04976	0.20862	0.233	0.8159	0.699101	1.5858
mumage	0.02071	1.02093	1.02093	0.02288	0.905	0.3653	0.976024	1.06781		mumage	0.02071	1.02093	1.02093	0.02288	0.905	0.3653	0.976024	1.06781
infohelp:emohelp	-1.28781	0.275874	0.417175	0.61519	-2.093	0.0363	0.0754044	0.864757		infonot:emohelp	1.28781	3.62484	2.39708	0.61519	2.093	0.0363	1.15639	13.2618
(Dispersion	parameter	for	binomial	family	taken	to	be	1)		(Dispersion	parameter	for	binomial	family	taken	to	be	1)
	Null	deviance:	630.36	on	549	degrees	of	freedom			Null	deviance:	630.36	on	549	degrees	of	freedom
Residual	deviance:	620.9	on	543	degrees	of	freedom			Residual	deviance:	620.9	on	543	degrees	of	freedom
	(16	observations	deleted	due	to	missingness)					(16	observations	deleted	due	to	missingness)
AIC:	634.9									AIC:	634.9
Number	of	Fisher	Scoring	iterations:	4					Number	of	Fisher	Scoring	iterations:	4
bonding - ref is info help/emohelp										bonding - ref is info not/emo help
Deviance	Residuals:									Deviance	Residuals:
	Min	1Q	Median	3Q	Max						Min	1Q	Median	3Q	Max
-2.1156	-1.3999	0.7359	0.8085	1.0086						-2.1156	-1.3999	0.7359	0.8085	1.0086
Coefficients:										Coefficients:
	Estimate	OR	actual	SE	z	p	2.5	97.5			Estimate	OR	actual	SE	z	p	2.5	97.5
(Intercept)	0.62399	1.86636	1.86636	0.75118	0.831	0.4062	0.430884	8.23907		(Intercept)	1.49823	4.47376	4.47376	0.87828	1.706	0.088	0.826349	26.2771
infonot - emo help	0.87425	2.39708	2.39708	0.49862	1.753	0.0795	0.980329	7.20471		infohelp - emo help	-0.87425	0.417175	0.417175	0.49862	-1.753	0.0795	0.138798	1.02007
emonot - info help	0.1231	1.131	1.131	0.34671	0.355	0.7225	0.586818	2.30653		emonot - info not	-1.16471	0.312013	0.312013	0.50796	-2.293	0.0219	0.102337	0.779881
mothbf2	-0.14682	0.863449	0.863449	0.1106	-1.327	0.1844	0.696373	1.0752		mothbf2	-0.14682	0.863449	0.863449	0.1106	-1.327	0.1844	0.696373	1.0752
multi	0.04856	1.04976	1.04976	0.20862	0.233	0.8159	0.699101	1.5858		multi	0.04856	1.04976	1.04976	0.20862	0.233	0.8159	0.699101	1.5858
mumage	0.02071	1.02093	1.02093	0.02288	0.905	0.3653	0.976024	1.06781		mumage	0.02071	1.02093	1.02093	0.02288	0.905	0.3653	0.976024	1.06781
infonot:emonot	-1.28781	0.275874	0.661292	0.61519	-2.093	0.0363	0.0754044	0.864757		infohelp:emonot	1.28781	3.62484	1.51219	0.61519	2.093	0.0363	1.15639	13.2618
(Dispersion	parameter	for	binomial	family	taken	to	be	1)		(Dispersion	parameter	for	binomial	family	taken	to	be	1)
	Null	deviance:	630.36	on	549	degrees	of	freedom			Null	deviance:	630.36	on	549	degrees	of	freedom
Residual	deviance:	620.9	on	543	degrees	of	freedom			Residual	deviance:	620.9	on	543	degrees	of	freedom
	(16	observations	deleted	due	to	missingness)					(16	observations	deleted	due	to	missingness)
AIC:	634.9									AIC:	634.9
Number	of	Fisher	Scoring	iterations:	4					Number	of	Fisher	Scoring	iterations:	4
		Predicted probabilities
		info	emo	fit	se	lower	upper					check with four level variable - ref - emo/info both not helpful
		not	help	0.876319	0.0519999	0.734521	0.947766					Deviance	Residuals:
		help	help	0.747209	0.0256817	0.693663	0.794173						Min	1Q	Median	3Q	Max
		not	not	0.688543	0.0359625	0.614115	0.754359					-2.1156	-1.3999	0.7359	0.8085	1.0086
		help	not	0.769747	0.056637	0.641197	0.862143
												Coefficients:
													Estimate	OR	SE	z	p	2.5	97.5
												(Intercept)	0.33352	1.39587	0.75407	0.442	0.6583	0.31977	6.18481
												compemoonly	1.16471	3.20499	0.50796	2.293	0.0219	1.28225	9.77162
												comphelp	0.29046	1.33704	0.21595	1.345	0.1786	0.873554	2.03938
												compinfoonly	0.41356	1.51219	0.36096	1.146	0.2519	0.761087	3.16194
												mothbf2	-0.14682	0.863449	0.1106	-1.327	0.1844	0.696373	1.0752
												multi	0.04856	1.04976	0.20862	0.233	0.8159	0.699101	1.5858
												mumage	0.02071	1.02093	0.02288	0.905	0.3653	0.976024	1.06781
												(Dispersion	parameter	for	binomial	family	taken	to	be
													Null	deviance:	630.36	on	549	degrees	of
												Residual	deviance:	620.9	on	543	degrees	of	freedom
													(16	observations	deleted	due	to	missingness)
												AIC:	634.9
												Number	of	Fisher	Scoring	iterations:	4
												When info is not helpful, and emotional support is the pred prob of finding BF good for bonding is 87.63% which is the highest
												and significantly higher than not/not helpful
												the lowest PP is not/not at 0.689
Emotional only model										Info only model
Deviance	Residuals:									Deviance	Residuals:
	Min	1Q	Median	3Q	Max						Min	1Q	Median	3Q	Max
-1.8468	-1.4419	0.7285	0.7991	0.9623						-1.823	-1.484	0.7418	0.7921	0.9583
Coefficients:										Coefficients:
	OR	SE	z	p	2.5	97.5					OR	SE	z	p	2.5	97.5
(Intercept)	0.4468	0.74707	0.598	0.55	0.363381	6.83728				(Intercept)	0.50406	0.75004	0.672	0.502	0.382667	7.28323
emohelp	0.27931	0.1969	1.419	0.156	0.897692	1.94435				infohelp	0.1345	0.20034	0.671	0.502	0.770302	1.69129
mothbf2	-0.1358	0.10997	-1.235	0.217	0.705048	1.08589				mothbf2	-0.13647	0.1098	-1.243	0.214	0.704821	1.08479
multi	0.05158	0.20719	0.249	0.803	0.703214	1.58621				multi	0.05845	0.20735	0.282	0.778	0.70786	1.59773
mumage	0.01961	0.02275	0.862	0.389	0.975197	1.06635				mumage	0.02024	0.02274	0.89	0.373	0.975837	1.06699
(Dispersion	parameter	for	binomial	family	taken	to	be	1)		(Dispersion	parameter	for	binomial	family	taken	to	be	1)
	Null	deviance:	630.36	on	549	degrees	of	freedom			Null	deviance:	630.36	on	549	degrees	of	freedom
Residual	deviance:	625.93	on	545	degrees	of	freedom			Residual	deviance:	627.49	on	545	degrees	of	freedom
	(16	observations	deleted	due	to	missingness)					(16	observations	deleted	due	to	missingness)
AIC:	635.93									AIC:	637.49
Number	of	Fisher	Scoring	iterations:	4					Number	of	Fisher	Scoring	iterations:	4
Emotional and info noninteraction model
Deviance	Residuals:
	Min	1Q	Median	3Q	Max
-1.8408	-1.4434	0.7287	0.7961	0.9838
Coefficients:
	OR	SE	z	p	2.5	97.5
(Intercept)	0.46848	0.75037	0.624	0.532	0.368872	7.03082
infohelp	-0.0786	0.2606	-0.302	0.763	0.552603	1.53791
emohelp	0.32859	0.25577	1.285	0.199	0.840138	2.29441
mothbf2	-0.13512	0.11001	-1.228	0.219	0.705486	1.08672
multi	0.04614	0.20798	0.222	0.824	0.698267	1.57999
mumage	0.01959	0.02275	0.861	0.389	0.975175	1.06632
(Dispersion	parameter	for	binomial	family	taken	to	be	1)
	Null	deviance:	630.36	on	549	degrees	of	freedom
Residual	deviance:	625.84	on	544	degrees	of	freedom
	(16	observations	deleted	due	to	missingness)
AIC:	637.84
Number	of	Fisher	Scoring	iterations:	4

## Sheet: draining
draining - ref is infonot/emotional not										draining - ref is info help/emo not
Deviance	Residuals:									Deviance	Residuals:
	Min	1Q	Median	3Q	Max						Min	1Q	Median	3Q	Max
	-1.4165	-1.0949	-0.8745	1.2391	1.5995						-1.4165	-1.0949	-0.8745	1.2391	1.5995
Coefficients:										Coefficients:
	Estimate	OR	actual	SE	z	p	2.5	97.5			Estimate	OR	actual	SE	z	p	2.5	97.5
(Intercept)	-0.02348	0.976794	0.976794	0.68276	-0.034	0.97257	0.255337	3.7304		(Intercept)	-0.63171	0.531682	0.531682	0.71733	-0.881	0.37851	0.129127	2.16227
infohelp - emo not	-0.60823	0.544313	0.544313	0.31814	-1.912	0.0559	0.289197	1.01089		infonot - emo nott	0.60823	1.83718	1.83718	0.31814	1.912	0.0559	0.989225	3.45785
emohelp - info not	-0.80948	0.445089	0.445089	0.36915	-2.193	0.02832	0.211169	0.905784		emohelp - info help	-0.01006	0.98999	0.98999	0.30104	-0.033	0.97335	0.550905	1.80201
mothbf2	0.03805	1.03878	1.03878	0.10075	0.378	0.70569	0.852129	1.26548		mothbf2	0.03805	1.03878	1.03878	0.10075	0.378	0.70569	0.852129	1.26548
multi	-0.54224	0.581444	0.581444	0.1872	-2.897	0.00377	0.401678	0.837319		multi	-0.54224	0.581444	0.581444	0.1872	-2.897	0.00377	0.401678	0.837319
mumage	0.01232	1.0124	1.0124	0.02057	0.599	0.54931	0.972447	1.05426		mumage	0.01232	1.0124	1.0124	0.02057	0.599	0.54931	0.972447	1.05426
infohelp:emohelp	0.79943	2.22427	1.2107	0.47635	1.678	0.0933	0.883531	5.74944		infonot:emohelp	-0.79943	0.449585	0.825967	0.47635	-1.678	0.0933	0.17393	1.13182
(Dispersion	parameter	for	binomial	family	taken	to	be	1)		(Dispersion	parameter	for	binomial	family	taken	to	be	1)
	Null	deviance:	756.33	on	549	degrees	of	freedom			Null	deviance:	756.33	on	549	degrees	of	freedom
Residual	deviance:	736.83	on	543	degrees	of	freedom			Residual	deviance:	736.83	on	543	degrees	of	freedom
	(16	observations	deleted	due	to	missingness)					(16	observations	deleted	due	to	missingness)
AIC:	750.83									AIC:	750.83
Number	of	Fisher	Scoring	iterations:	4					Number	of	Fisher	Scoring	iterations:	4
draining - ref is info help/emohelp										draining - ref is info not/emo help
Deviance	Residuals:									Deviance	Residuals:
	Min	1Q	Median	3Q	Max						Min	1Q	Median	3Q	Max
-1.4165	-1.0949	-0.8745	1.2391	1.5995						-1.4165	-1.0949	-0.8745	1.2391	1.5995
Coefficients:										Coefficients:
	Estimate	OR	actual	SE	z	p	2.5	97.5			Estimate	OR	actual	SE	z	p	2.5	97.5
(Intercept)	-0.64176	0.526365	0.526365	0.67992	-0.944	0.34523	0.137729	1.98953		(Intercept)	-0.83296	0.43476	0.43476	0.74934	-1.112	0.26631	0.0988969	1.87714
infonot - emo help	-0.1912	0.825967	0.825967	0.35566	-0.538	0.59087	0.401946	1.63697		infohelp - emo help	0.1912	1.2107	1.2107	0.35566	0.538	0.59087	0.610885	2.48789
emonot - info help	0.01006	1.01011	1.01011	0.30104	0.033	0.97335	0.554936	1.81519		emonot - info not	0.80948	2.24674	2.24674	0.36915	2.193	0.02832	1.10402	4.73555
mothbf2	0.03805	1.03878	1.03878	0.10075	0.378	0.70569	0.852129	1.26548		mothbf2	0.03805	1.03878	1.03878	0.10075	0.378	0.70569	0.852129	1.26548
multi	-0.54224	0.581444	0.581444	0.1872	-2.897	0.00377	0.401678	0.837319		multi	-0.54224	0.581444	0.581444	0.1872	-2.897	0.00377	0.401678	0.837319
mumage	0.01232	1.0124	1.0124	0.02057	0.599	0.54931	0.972447	1.05426		mumage	0.01232	1.0124	1.0124	0.02057	0.599	0.54931	0.972447	1.05426
infonot:emonot	0.79943	2.22427	1.83718	0.47635	1.678	0.0933	0.883531	5.74944		infohelp:emonot	-0.79943	0.449585	0.544313	0.47635	-1.678	0.0933	0.17393	1.13182
(Dispersion	parameter	for	binomial	family	taken	to	be	1)		(Dispersion	parameter	for	binomial	family	taken	to	be	1)
	Null	deviance:	756.33	on	549	degrees	of	freedom			Null	deviance:	756.33	on	549	degrees	of	freedom
Residual	deviance:	736.83	on	543	degrees	of	freedom			Residual	deviance:	736.83	on	543	degrees	of	freedom
	(16	observations	deleted	due	to	missingness)					(16	observations	deleted	due	to	missingness)
AIC:	750.83									AIC:	750.83
Number	of	Fisher	Scoring	iterations:	4					Number	of	Fisher	Scoring	iterations:	4
		Predicted probabilities								biggest effect is emo help/info not when the pred prob of finding BF draining was 0.3578 which is significantly lower than not/not
		info	emo	fit	se	lower	upper			comphelp and only info help are also lower than not/not.			but differ between themselves
		not	help	0.357836	0.0767971	0.224471	0.517559
		help	help	0.402858	0.0291482	0.347272	0.461056
		not	not	0.555943	0.038777	0.479226	0.630083
		help	not	0.405279	0.066539	0.284023	0.539308
											check with four level variable - ref - emo/info both not helpful
											Deviance	Residuals:
												Min	1Q	Median	3Q	Max
											-1.4165	-1.0949	-0.8745	1.2391	1.5995
											Coefficients:
												Estimate	OR	SE	z	p	2.5	97.5
											(Intercept)	-0.02348	0.976794	0.68276	-0.034	0.97257	0.255337	3.7304
											comphelp	-0.61829	0.538865	0.19867	-3.112	0.00186	0.364211	0.794161
											compemoonly	-0.80948	0.445089	0.36915	-2.193	0.02832	0.211169	0.905784
											compinfoonly	-0.60823	0.544313	0.31814	-1.912	0.0559	0.289197	1.01089
											mothbf2	0.03805	1.03878	0.10075	0.378	0.70569	0.852129	1.26548
											multi	-0.54224	0.581444	0.1872	-2.897	0.00377	0.401678	0.837319
											mumage	0.01232	1.0124	0.02057	0.599	0.54931	0.972447	1.05426
											(Dispersion	parameter	for	binomial	family	taken	to	be
												Null	deviance:	756.33	on	549	degrees	of
											Residual	deviance:	736.83	on	543	degrees	of	freedom
												(16	observations	deleted	due	to	missingness)
											AIC:	750.83
											Number	of	Fisher	Scoring	iterations:	4
Emotional only model										Info only model
Deviance	Residuals:									Deviance	Residuals:
	Min	1Q	Median	3Q	Max						Min	1Q	Median	3Q	Max
-1.3408	-1.0842	-0.8824	1.2529	1.5905						-1.3454	-1.0876	-0.8833	1.2494	1.5833
Coefficients:										Coefficients:
	OR	SE	z	p	2.5	97.5					OR	SE	z	p	2.5	97.5
(Intercept)	-0.18298	0.67511	-0.271	0.78636	0.220823	3.13102				(Intercept)	-0.15099	0.67725	-0.223	0.82358	0.226972	3.24488
emohelp	-0.48954	0.1768	-2.769	0.00562	0.432854	0.866059				infohelp	-0.46389	0.17953	-2.584	0.00977	0.44168	0.89329
mothbf2	0.02945	0.10026	0.294	0.76896	0.845591	1.25335				mothbf2	0.03347	0.10022	0.334	0.73844	0.849097	1.25831
multi	-0.51926	0.18561	-2.798	0.00515	0.412388	0.854255				multi	-0.5486	0.18616	-2.947	0.00321	0.399944	0.830295
mumage	0.01273	0.02048	0.621	0.53442	0.972997	1.05451				mumage	0.01182	0.02045	0.578	0.56333	0.97218	1.0535
(Dispersion	parameter	for	binomial	family	taken	to	be	1)		(Dispersion	parameter	for	binomial	family	taken	to	be	1)
	Null	deviance:	756.33	on	549	degrees	of	freedom			Null	deviance:	756.33	on	549	degrees	of	freedom
Residual	deviance:	740.84	on	545	degrees	of	freedom			Residual	deviance:	741.83	on	545	degrees	of	freedom
	(16	observations	deleted	due	to	missingness)					(16	observations	deleted	due	to	missingness)
AIC:	750.84									AIC:	751.83
Number	of	Fisher	Scoring	iterations:	4					Number	of	Fisher	Scoring	iterations:	4
Emotional and info noninteraction model
Deviance	Residuals:
	Min	1Q	Median	3Q	Max
-1.3725	-1.0841	-0.8689	1.2459	1.6095
Coefficients:
	OR	SE	z	p	2.5	97.5
(Intercept)	-0.11477	0.67896	-0.169	0.866	0.234713	3.37844
infohelp	-0.24808	0.23263	-1.066	0.286	0.494307	1.23293
emohelp	-0.33415	0.22889	-1.46	0.144	0.456388	1.12173
mothbf2	0.03185	0.10037	0.317	0.751	0.847462	1.25665
multi	-0.53728	0.18669	-2.878	0.004	0.404099	0.840663
mumage	0.01262	0.0205	0.616	0.538	0.97286	1.05444
(Dispersion	parameter	for	binomial	family	taken	to	be	1)
	Null	deviance:	756.33	on	549	degrees	of	freedom
Residual	deviance:	739.7	on	544	degrees	of	freedom
	(16	observations	deleted	due	to	missingness)
AIC:	751.7
Number	of	Fisher	Scoring	iterations:	4

## Sheet: hardwork
hardwork - ref is infonot/emotional not										hardwork - ref is info help/emo not
Deviance	Residuals:									Deviance	Residuals:
	Min	1Q	Median	3Q	Max						Min	1Q	Median	3Q	Max
-1.6733	-1.4139	0.7811	0.8684	0.995						-1.6733	-1.4139	0.7811	0.8684	0.995
Coefficients:										Coefficients:
	Estimate	OR	actual	SE	z	p	2.5	97.5			Estimate	OR	actual	SE	z	p	2.5	97.5
(Intercept)	0.891567	2.43895	2.43895	0.729635	1.222	0.2217	0.588053	10.3283		(Intercept)	0.948075	2.58074	2.58074	0.766509	1.237	0.2161	0.580311	11.7882
infohelp - emo not	0.0565077	1.05813	1.05813	0.337288	0.168	0.8669	0.552347	2.08543		infonot - emo nott	-0.0565077	0.945059	0.945059	0.337288	-0.168	0.8669	0.479516	1.81045
emohelp - info not	0.0439811	1.04496	1.04496	0.377146	0.117	0.9072	0.506439	2.24365		emohelp - info help	0.175083	1.19134	1.19134	0.321869	0.544	0.5865	0.621521	2.20999
mothbf2	-0.0414494	0.959398	0.959398	0.107074	-0.387	0.6987	0.779276	1.18655		mothbf2	-0.0414494	0.959398	0.959398	0.107074	-0.387	0.6987	0.779276	1.18655
multi	-0.3417	0.710561	0.710561	0.195728	-1.746	0.0808	0.484188	1.04379		multi	-0.3417	0.710561	0.710561	0.195728	-1.746	0.0808	0.484188	1.04379
mumage	0.0009018	1.0009	1.0009	0.021944	0.041	0.9672	0.958545	1.04482		mumage	0.0009018	1.0009	1.0009	0.021944	0.041	0.9672	0.958545	1.04482
infohelp:emohelp	0.131101	1.14008	1.20636	0.49556	0.265	0.7914	0.422467	2.96619		infonot:emohelp	-0.131101	0.877129	0.828939	0.49556	-0.265	0.7914	0.337133	2.36705
(Dispersion	parameter	for	binomial	family	taken	to	be	1)		(Dispersion	parameter	for	binomial	family	taken	to	be	1)
	Null	deviance:	671.95	on	549	degrees	of	freedom			Null	deviance:	671.95	on	549	degrees	of	freedom
Residual	deviance:	667.04	on	543	degrees	of	freedom			Residual	deviance:	667.04	on	543	degrees	of	freedom
	(16	observations	deleted	due	to	missingness)					(16	observations	deleted	due	to	missingness)
AIC:	681.04									AIC:	681.04
Number	of	Fisher	Scoring	iterations:	4					Number	of	Fisher	Scoring	iterations:	4
hardwork - ref is info help/emohelp										hardwork - ref is info not/emo help
Deviance	Residuals:									Deviance	Residuals:
	Min	1Q	Median	3Q	Max						Min	1Q	Median	3Q	Max
-1.6733	-1.4139	0.7811	0.8684	0.995						-1.6733	-1.4139	0.7811	0.8684	0.995
Coefficients:										Coefficients:
	Estimate	OR	actual	SE	z	p	2.5	97.5			Estimate	OR	actual	SE	z	p	2.5	97.5
(Intercept)	1.12316	3.07455	3.07455	0.726503	1.546	0.1221	0.746899	12.9574		(Intercept)	0.935549	2.54861	2.54861	0.792643	1.18	0.2379	0.544025	12.2434
infonot - emo help	-0.187609	0.828939	0.828939	0.364045	-0.515	0.6063	0.412904	1.73884		infohelp - emo help	0.187609	1.20636	1.20636	0.364045	0.515	0.6063	0.575096	2.42187
emonot - info help	-0.175083	0.839388	0.839388	0.321869	-0.544	0.5865	0.452491	1.60896		emonot - info not	-0.0439811	0.956972	0.956972	0.377146	-0.117	0.9072	0.445702	1.97457
mothbf2	-0.0414494	0.959398	0.959398	0.107074	-0.387	0.6987	0.779276	1.18655		mothbf2	-0.0414494	0.959398	0.959398	0.107074	-0.387	0.6987	0.779276	1.18655
multi	-0.3417	0.710561	0.710561	0.195728	-1.746	0.0808	0.484188	1.04379		multi	-0.3417	0.710561	0.710561	0.195728	-1.746	0.0808	0.484188	1.04379
mumage	0.0009018	1.0009	1.0009	0.021944	0.041	0.9672	0.958545	1.04482		mumage	0.0009018	1.0009	1.0009	0.021944	0.041	0.9672	0.958545	1.04482
infonot:emonot	0.131101	1.14008	0.945059	0.49556	0.265	0.7914	0.422467	2.96619		infohelp:emonot	-0.131101	0.877129	1.05813	0.49556	-0.265	0.7914	0.337133	2.36705
(Dispersion	parameter	for	binomial	family	taken	to	be	1)		(Dispersion	parameter	for	binomial	family	taken	to	be	1)
	Null	deviance:	671.95	on	549	degrees	of	freedom			Null	deviance:	671.95	on	549	degrees	of	freedom
Residual	deviance:	667.04	on	543	degrees	of	freedom			Residual	deviance:	667.04	on	543	degrees	of	freedom
	(16	observations	deleted	due	to	missingness)					(16	observations	deleted	due	to	missingness)
AIC:	681.04									AIC:	681.04
Number	of	Fisher	Scoring	iterations:	4					Number	of	Fisher	Scoring	iterations:	4
		Predicted probabilities
		info	emo	fit	se	lower	upper				No effects apparent. The lowest PP is assoicated with not/not at 67.38 but doesn't differ significantly.
		not	help	0.683396	0.0734675	0.525955	0.807669
		help	help	0.722527	0.0264679	0.667805	0.771322
		not	not	0.673804	0.0364026	0.598886	0.740786
		help	not	0.6861	0.0631724	0.551577	0.795248
											check with four level variable - ref - emo/info both not helpful
											Deviance	Residuals:
												Min	1Q	Median	3Q	Max
											-1.6733	-1.4139	0.7811	0.8684	0.995
											Coefficients:
												Estimate	OR	SE	z	p	2.5	97.5
											(Intercept)	0.891567	2.43895	0.729635	1.222	0.2217	0.588053	10.3283
											comphelp	0.23159	1.2606	0.211605	1.094	0.2738	0.830675	1.90622
											compemoonly	0.0439811	1.04496	0.377146	0.117	0.9072	0.506439	2.24365
											compinfoonly	0.0565077	1.05813	0.337288	0.168	0.8669	0.552347	2.08543
											mothbf2	-0.0414494	0.959398	0.107074	-0.387	0.6987	0.779276	1.18655
											multi	-0.3417	0.710561	0.195728	-1.746	0.0808	0.484188	1.04379
											mumage	0.0009018	1.0009	0.021944	0.041	0.9672	0.958545	1.04482
											(Dispersion	parameter	for	binomial	family	taken	to	be	1)
																							’	1
												Null	deviance:	671.95	on	549	degrees	of	freedom
											Residual	deviance:	667.04	on	543	degrees	of	freedom
												(16	observations	deleted	due	to	missingness)
											AIC:	681.04
											Number	of	Fisher	Scoring	iterations:	4
Emotional only model										Info only model
Deviance	Residuals:									Deviance	Residuals:
	Min	1Q	Median	3Q	Max						Min	1Q	Median	3Q	Max
-1.664	-1.4182	0.775	0.8746	0.9914						-1.6609	-1.4206	0.7668	0.8745	0.993
Coefficients:										Coefficients:
	OR	SE	z	p	2.5	97.5					OR	SE	z	p	2.5	97.5
(Intercept)	0.90824	0.723865	1.255	0.2096	0.604898	10.3873				(Intercept)	0.89122	0.727114	1.226	0.2203	0.590715	10.2726
emohelp	0.193908	0.189296	1.024	0.3057	0.836593	1.75843				infohelp	0.194746	0.191462	1.017	0.3091	0.833268	1.76645
mothbf2	-0.0415339	0.106927	-0.388	0.6977	0.779435	1.1861				mothbf2	-0.043571	0.106904	-0.408	0.6836	0.777868	1.18361
multi	-0.349054	0.19496	-1.79	0.0734	0.481353	1.03455				multi	-0.336271	0.195333	-1.722	0.0852	0.48723	1.04871
mumage	0.0009095	0.0219348	0.041	0.9669	0.95857	1.04482				mumage	0.001201	0.021946	0.055	0.9563	0.958825	1.04514
(Dispersion	parameter	for	binomial	family	taken	to	be	1)		(Dispersion	parameter	for	binomial	family	taken	to	be	1)
	Null	deviance:	671.95	on	549	degrees	of	freedom			Null	deviance:	671.95	on	549	degrees	of	freedom
Residual	deviance:	667.33	on	545	degrees	of	freedom			Residual	deviance:	667.34	on	545	degrees	of	freedom
	(16	observations	deleted	due	to	missingness)					(16	observations	deleted	due	to	missingness)
AIC:	677.33									AIC:	677.34
Number	of	Fisher	Scoring	iterations:	4					Number	of	Fisher	Scoring	iterations:	4
Emotional and info noninteraction model
Deviance	Residuals:
	Min	1Q	Median	3Q	Max
-1.6696	-1.4156	0.7848	0.872	1.0015
Coefficients:
	OR	SE	z	p	2.5	97.5
(Intercept)	0.876897	0.727369	1.206	0.228	0.581987	10.1315
infohelp	0.116944	0.249658	0.468	0.6395	0.687861	1.83415
emohelp	0.119893	0.24683	0.486	0.6272	0.692902	1.82723
mothbf2	-0.0426106	0.106969	-0.398	0.6904	0.778525	1.18491
multi	-0.341249	0.195685	-1.744	0.0812	0.48445	1.04417
mumage	0.0009585	0.0219454	0.044	0.9652	0.958596	1.04489
(Dispersion	parameter	for	binomial	family	taken	to	be	1)
	Null	deviance:	671.95	on	549	degrees	of	freedom
Residual	deviance:	667.11	on	544	degrees	of	freedom
	(16	observations	deleted	due	to	missingness)
AIC:	679.11
Number	of	Fisher	Scoring	iterations:	4

## Sheet: duration
ref is infonot/emotional not											- ref is info help/emo not
	n=	565,	number	of	events=	115						n=	565,	number	of	events=	115
	(1	observation	deleted	due	to	missingness)						(1	observation	deleted	due	to	missingness)
	Estimate	HR	Actual	SE	z	p	2.5	97.5				Estimate	HR	Actual	SE	z	p	2.5	97.5
infohelp - emo not	-0.3412	0.7109	0.7109	0.3206	-1.064	0.28725	0.37927	1.33267			infonot - emo nott	0.3412	1.4066	1.4066	0.3206	1.064	0.28725	0.750375	2.63665
emohelp - info not	-1.0449	0.3517	0.3517	0.5249	-1.991	0.04653	0.125721	0.984053			emohelp - info help	-0.1662	0.8469	0.8469	0.3154	-0.527	0.59814	0.456407	1.57131
planned	-1.241	0.2891	0.2891	0.2758	-4.499	6.83e-06	0.168371	0.496414			planned	-1.241	0.2891	0.2891	0.2758	-4.499	6.83e-06	0.168371	0.496414
multi	-0.5487	0.5777	0.5777	0.2094	-2.62	0.00879	0.383196	0.870897			multi	-0.5487	0.5777	0.5777	0.2094	-2.62	0.00879	0.383196	0.870897
uniedu	-0.575	0.5627	0.5627	0.2144	-2.682	0.00731	0.369681	0.85653			uniedu	-0.575	0.5627	0.5627	0.2144	-2.682	0.00731	0.369681	0.85653
infohelp:emohelp	0.8787	2.4077	1.71163	0.6157	1.427	0.15355	0.720299	8.04778			infonot:emohelp	-0.8787	0.4153	0.584161	0.6157	-1.427	0.15355	0.124258	1.38831
	exp(coef)	exp(-coef)	lower	0.95	upper	0.95						exp(coef)	exp(-coef)	lower	0.95	upper	0.95					‘	’	1
infohelp	0.7109	1.4066	0.3793	1.3327							infonot	1.4066	0.7109	0.7504	2.6366
emohelp	0.3517	2.8431	0.1257	0.9841							emohelp	0.8469	1.1808	0.4564	1.5713
planned	0.2891	3.459	0.1684	0.4964							planned	0.2891	3.459	0.1684	0.4964
multi	0.5777	1.731	0.3832	0.8709							multi	0.5777	1.731	0.3832	0.8709
uniedu	0.5627	1.7771	0.3697	0.8565							uniedu	0.5627	1.7771	0.3697	0.8565
infohelp:emohelp	2.4077	0.4153	0.7203	8.0478							infonot:emohelp	0.4153	2.4077	0.1243	1.3883
Concordance=	0.64	(se	=	0.027	)						Concordance=	0.64	(se	=	0.027	)
Likelihood	ratio	test=	36.18	on	6	df,	p=3e-06				Likelihood	ratio	test=	36.18	on	6	df,	p=3e-06
Wald	test	=	39.61	on	6	df,	p=5e-07				Wald	test	=	39.61	on	6	df,	p=5e-07
Score	(logrank)	test	=	42.27	on	6	df,	p=2e-07			Score	(logrank)	test	=	42.27	on	6	df,	p=2e-07
>	(modelzph	<-	cox.zph(models))								>	(modelzph	<-	cox.zph(models))
	chisq	df	p									chisq	df	p
info	0.00189	1	0.97								info	0.00189	1	0.97
emo	0.03001	1	0.86								emo	0.03001	1	0.86
planned	2.18709	1	0.14								planned	2.18709	1	0.14
multi	1.16246	1	0.28								multi	1.16246	1	0.28
uniedu	1.34451	1	0.25								uniedu	1.34451	1	0.25
info:emo	0.0168	1	0.9								info:emo	0.67538	1	0.41
GLOBAL	5.40924	6	0.49								GLOBAL	5.40924	6	0.49
ref is info help/emohelp											ref is info not/emo help
	n=	565,	number	of	events=	115						n=	565,	number	of	events=	115
	(1	observation	deleted	due	to	missingness)						(1	observation	deleted	due	to	missingness)
	Estimate	HR	Actual	SE	z	p	2.5	97.5				Estimate	HR	Actual	SE	z	p	2.5	97.5
infonot - emo help	-0.5375	0.5842	1.4066	0.5221	-1.03	0.30321	0.20999	1.62533			infohelp - emo help	0.5375	1.7117	1.7117	0.5221	1.03	0.30321	0.615259	4.76213
emonot - info help	0.1662	1.1808	0.8469	0.3154	0.527	0.59814	0.63641	2.19103			emonot - info not	1.0449	2.8431	2.8431	0.5249	1.991	0.04653	1.01621	7.95413
planned	-1.241	0.2891	0.2891	0.2758	-4.499	6.83e-06	0.168371	0.496414			planned	-1.241	0.2891	0.2891	0.2758	-4.499	6.83e-06	0.168371	0.496414
multi	-0.5487	0.5777	0.5777	0.2094	-2.62	0.00879	0.383196	0.870897			multi	-0.5487	0.5777	0.5777	0.2094	-2.62	0.00879	0.383196	0.870897
uniedu	-0.575	0.5627	0.5627	0.2144	-2.682	0.00731	0.369681	0.85653			uniedu	-0.575	0.5627	0.5627	0.2144	-2.682	0.00731	0.369681	0.85653
infonot:emonot	0.8787	2.4077	0.584161	0.6157	1.427	0.15355	0.720299	8.04778			infohelp:emonot	-0.8787	0.4153	0.710869	0.6157	-1.427	0.15355	0.124258	1.38831
	exp(coef)	exp(-coef)	lower	0.95	upper	0.95						exp(coef)	exp(-coef)	lower	0.95	upper	0.95
infonot	0.5842	1.7117	0.21	1.6253							infohelp	1.7117	0.5842	0.6153	4.7621
emonot	1.1808	0.8469	0.6364	2.191							emonot	2.8431	0.3517	1.0162	7.9541
planned	0.2891	3.459	0.1684	0.4964							planned	0.2891	3.459	0.1684	0.4964
multi	0.5777	1.731	0.3832	0.8709							multi	0.5777	1.731	0.3832	0.8709
uniedu	0.5627	1.7771	0.3697	0.8565							uniedu	0.5627	1.7771	0.3697	0.8565
infonot:emonot	2.4077	0.4153	0.7203	8.0478							infohelp:emonot	0.4153	2.4077	0.1243	1.3883
Concordance=	0.64	(se	=	0.027	)						Concordance=	0.64	(se	=	0.027	)
Likelihood	ratio	test=	36.18	on	6	df,	p=3e-06				Likelihood	ratio	test=	36.18	on	6	df,	p=3e-06
Wald	test	=	39.61	on	6	df,	p=5e-07				Wald	test	=	39.61	on	6	df,	p=5e-07
Score	(logrank)	test	=	42.27	on	6	df,	p=2e-07			Score	(logrank)	test	=	42.27	on	6	df,	p=2e-07
>	(modelzph	<-	cox.zph(models))								>	(modelzph	<-	cox.zph(models))
	chisq	df	p									chisq	df	p
info	0.00189	1	0.97								info	0.00189	1	0.97
emo	0.03001	1	0.86								emo	0.03001	1	0.86
planned	2.18709	1	0.14								planned	2.18709	1	0.14
multi	1.16246	1	0.28								multi	1.16246	1	0.28
uniedu	1.34451	1	0.25								uniedu	1.34451	1	0.25
info:emo	0.12317	1	0.73								info:emo	0.07299	1	0.79
GLOBAL	5.40924	6	0.49								GLOBAL	5.40924	6	0.49
Non-interaction model
	n=	565,	number	of	events=	115
	(1	observation	deleted	due	to	missingness)
	Estimate	HR	SE	z	p	2.5	97.5
infohelp	-0.06571	0.9364	0.24113	-0.273	0.78523	0.58373	1.50215
emohelp	-0.43263	0.6488	0.23869	-1.813	0.06991	0.406386	1.03582
planned	-1.17173	0.30983	0.2721	-4.306	1.66e-05	0.181767	0.528123
multi	-0.53979	0.58287	0.20926	-2.58	0.00989	0.386771	0.878403
uniedu	-0.60377	0.54675	0.21378	-2.824	0.00474	0.3596	0.831291
	exp(coef)	exp(-coef)	lower	0.95	upper	0.95
infohelp	0.9364	1.068	0.5837	1.5021
emohelp	0.6488	1.541	0.4064	1.0358
planned	0.3098	3.228	0.1818	0.5281
multi	0.5829	1.716	0.3868	0.8784
uniedu	0.5467	1.829	0.3596	0.8313
Concordance=	0.635	(se	=	0.027	)
Likelihood	ratio	test=	33.85	on	5	df,	p=3e-06
Wald	test	=	38.46	on	5	df,	p=3e-07
Score	(logrank)	test	=	40.76	on	5	df,	p=1e-07
>	vif(models)
	info	emo	planned	multi	uniedu
	1.64962	1.63434	1.01848	1.01127	1.01273
>	(modelzph	<-	cox.zph(models))
	chisq	df	p
info	0.000363	1	0.98
emo	0.029235	1	0.86
planned	2.41451	1	0.12
multi	1.17332	1	0.28
uniedu	1.31298	1	0.25
GLOBAL	5.05687	5	0.41
